# Supplementary material for: Genome-Wide Identification, Characterization, and Expression Analysis of the Copper-Containing Amine Oxidase Gene Family in Mangrove Kandelia obovata
Source: Int J Mol Sci. 2023 Dec 9;24(24):17312. doi: 10.3390/ijms242417312 (PMC10743698; doi:10.3390/ijms242417312)
Supplement: Supplementary file 1 [file ijms-24-17312-s001.zip]

Archive with 1 entries (1 files):
- ijms-2738093-supplementary.pdf
